# Supplementary material for: Identification and validation of differentially expressed genes in intramuscular fat metabolism in Guizhou yellow chickens using RNA-Seq analysis
Source: PLoS One. 2025 Jun 16;20(6):e0326128. doi: 10.1371/journal.pone.0326128 (PMC12169570; doi:10.1371/journal.pone.0326128)
Supplement: S1 Table — (XLS) [file pone.0326128.s003.xls]

## Sheet: Sheet1
S1 Table. Primer information table for 7 genes for qPCR validation
Primer names	Primer sequences (5′-3′)	Annealing temperature (℃)
PLTP	F:CCTGGACTTCAAGGGCATGT	60
	R:GAAGTATGCGTGCATGGCTG
ABHD6	F:AAGAGGATCCACCAGTTCGT	53.5
	R:AGAGTGAGGCTGCACACATC
CAPN2	F:TAGACCTACGGAGCTGTGTTCCT	56.5
	R:TTCAGAGTGAGGGAGGCAATAG
LPIN1	F:ACCACAGGCTACAAAGGCAA	59.5
	R:AGGTAGAGGAGACACGCCAT
MCEE	F:GCATCATATCTGCATTGAGGTTG	56.5
	R:CACAAGGACTCCGTGGCAAT
ANKRD2	F:ATCAACTCCCCAGACAGGGA	60
	R:GTCGGAGTCTTACCAGCCAG
β-actin	F:TCTTGGGTATGGAGCCTG	60
	R:TAGAAGCATTTGCGGTGG
