# Supplementary material for: Identification and validation of differentially expressed genes in intramuscular fat metabolism in Guizhou yellow chickens using RNA-Seq analysis
Source: PLoS One. 2025 Jun 16;20(6):e0326128. doi: 10.1371/journal.pone.0326128 (PMC12169570; doi:10.1371/journal.pone.0326128)
Supplement: S2 Table — (XLS) [file pone.0326128.s004.xls]

## Sheet: Sheet1
S2 Table. 6 DEGs primer information tables related to IMF content.
Primer names	Primer sequences (5′-3′)	Product length (bp)	Annealing temperature (℃)
PLTP	F:TCGCATCTATTCCAAGCAGTCA	124	60.3
	R:CACACCCTTCTTTGTCCTCTCATT
ABHD6	F: CGCATCTACTACTGGTACTGGC	186	58.5
	R: CTTGGGGAGGAACTTGACTAT
LAMA3	F: TGGGCAATGGCATACTGTGGTA	139	61
	R: CAGGTAGACTGGTGGCTTAATGT
LPIN1	F: CGGCAAAGACTGGACACACC	226	60.7
	R:CTTTTTCTCTATCACTTCCCTGTGC
PTGS2	F: CCCCTTCTGCCTGACACTT	149	59.2
	R: TTCCCACCAGCAACCCTAC
GAPDH	F:GAAAGTCGGAGTCAACGGATTT	350	58.1
	R:TGATAACACGCTTAGCACCA
PLTP,Phospholipid transfer protein;ABHD6,α/β-hydrolase domain-containing 6; LAMA3,Laminin subunit alpha 3; LPIN1,Lipid phosphate phosphohydrolase 1; PTGS2,Prostaglandin-endoperoxide synthase 2; GAPDH,Glyceraldehyde-3-phosphate.
