# Supplementary material for: Identification and validation of differentially expressed genes in intramuscular fat metabolism in Guizhou yellow chickens using RNA-Seq analysis
Source: PLoS One. 2025 Jun 16;20(6):e0326128. doi: 10.1371/journal.pone.0326128 (PMC12169570; doi:10.1371/journal.pone.0326128)
Supplement: S3 Table — (XLSX) [file pone.0326128.s005.xlsx]

## Sheet: Table 3
S3 Table.DEGs in H and L groups of Guizhou yellow chickens.
#ID	L1_Count	L2_Count	L3_Count	L4_Count	H1_Count	H2_Count	H3_Count	H4_Count	L1_FPKM	L2_FPKM	L3_FPKM	L4_FPKM	H1_FPKM	H2_FPKM	H3_FPKM	H4_FPKM	Pvalue	log2FC	regulated
gene-KCNE3	673	721	353	284	111	129	229	82	21.9332	14.6196	5.57326	7.12462	3.27132	4.00338	6.71333	2.27497	3.86914829625281e-05	-1.84445	down
gene-COL1A1	2119	2313	2524	3582	4370	29239	6524	4679	14.1858	12.7624	14.2296	19.0734	26.0989	188.808	37.9722	31.0786	5.53084070110004e-05	2.20655571966309	up
gene-MSC	497	290	637	303	875	790	1931	1126	9.45242	4.47449	10.1406	4.5082	14.7956	14.3445	31.9403	21.0953	7.20375493138969e-05	1.49366539593887	up
gene-LOC107052718	0	59	38	20	20	0	1530	17050	0	0.331084	0.216766	0.10385	0.116978	0	9.07668	115.47	8.24750866365891e-05	7.61100748496511	up
gene-MHCIA2	1131	924	825	1186	421	433	439	100	17.4116	11.7061	10.8169	14.5039	5.78086	6.41429	5.87287	1.52618	0.000199747576824073	-1.51409	down
gene-FNDC1	144	81	186	215	284	1712	651	157	0.684029	0.31566	0.742405	0.809997	1.20272	7.85088	2.68818	0.738733	0.000204727481967374	2.24485907634082	up
gene-FMOD	206	605	497	672	361	9366	487	1719	2.44573	5.92846	4.97403	6.35275	3.82427	107.491	5.0316	20.2917	0.00031019605147136	2.78979896244084	up
Gallus_gallus_newGene_1292	37	83	51	80	1	23	6	0	0.972282	1.80147	1.1501	1.64909	0.017091	0.574154	0.101431	0	0.000374828905336422	-2.89897	down
gene-DBN1	40	93	156	84	277	328	322	133	0.592939	1.13451	1.96029	0.997705	3.6911	4.72728	4.1741	1.96152	0.000429953031966804	1.63333304498931	up
gene-COL1A2	4376	3283	5194	7592	8151	41854	12587	6639	26.9163	16.6368	26.8984	37.1296	44.7166	248.223	67.2841	40.5013	0.000435076645644654	1.85471175082468	up
gene-ITGA11	39	50	83	119	135	624	536	45	0.261174	0.276794	0.469021	0.643662	0.823492	4.13084	3.20606	0.299891	0.000538406231840742	2.29821710718988	up
gene-MAP3K4	504	1048	926	986	3020	1086	1518	1490	2.9225	4.98572	4.50263	4.5401	15.578	6.04581	7.62856	8.5849	0.000549676147404366	1.13852930802244	up
gene-FN1	4095	1449	2431	2638	4053	9527	4870	11970	15.9044	4.71345	8.08427	8.14949	14.3052	36.4656	16.7661	46.0311	0.000729231289878283	1.55616831924903	up
gene-ABI3BP	1379	1534	1922	1745	2418	8537	3096	2217	7.15358	6.62456	9.04547	7.2955	11.2772	44.8109	13.94	11.6252	0.000757182305691808	1.41603090680504	up
gene-IGFBP4	439	262	457	722	665	2800	773	1055	7.55977	3.71802	6.62281	9.8766	10.2133	46.4813	11.5639	18.0211	0.000771973121408816	1.58313398018717	up
gene-OSGEPL1	165	523	841	710	205	224	193	145	2.79958	6.93981	10.6266	8.50791	2.78553	3.30918	2.40869	2.08811	0.000788238792189359	-1.40187	down
gene-IGSF3	945	906	846	954	1485	2022	1932	1413	4.47741	3.51493	3.38634	3.54992	6.14354	9.13127	7.94646	6.84266	0.000788705285231343	0.975056153677592	up
gene-SMAD7	661	2402	598	677	210	262	467	480	3.59602	10.7604	2.73498	2.92573	1.00871	1.36627	2.19558	2.60211	0.000852242893121095	-1.449	down
gene-LOC419322	830	799	1705	861	41	26	14	477	34.4227	27.294	59.5395	28.3915	1.48733	1.02786	0.478277	19.5911	0.000860280035405226	-2.73706	down
gene-SEMA3D	151	167	310	192	208	1042	708	302	1.49183	1.4339	2.70763	1.59413	1.591	10.0745	5.351	3.00711	0.000973434421918798	1.57504337470964	up
gene-UNC13C	203	260	268	291	80	64	155	72	0.8037	0.848357	0.893552	0.914654	0.281112	0.243462	0.533337	0.282142	0.00104979770024585	-1.38781	down
gene-COL6A1	9353	6838	6874	8082	15602	20437	16239	11547	63.2536	38.1053	39.1365	43.4603	94.1133	133.261	95.4439	77.4515	0.00113125666131061	1.07938501328752	up
gene-CPXM1	67	78	105	114	99	712	238	149	0.75063	0.716135	0.991802	1.01187	0.983452	7.71199	2.32393	1.6569	0.00125619159352265	1.84066146851822	up
gene-IGLL1	744	1747	1352	597	9669	3608	803	1126	23.6272	45.9473	37.6202	15.6824	284.913	114.968	22.3479	36.8843	0.00136142188370413	1.87889980255632	up
gene-PCOLCE2	608	1002	1061	1109	1122	1945	3539	1236	5.58296	7.58375	8.20727	8.10317	9.1948	17.2314	28.2562	11.2645	0.00140103416905806	1.14744993871356	up
gene-COL11A1	63	190	171	232	93	1875	271	373	0.242343	0.616097	0.554048	0.71679	0.316907	7.05228	0.916633	1.4675	0.00150806817097777	2.18133710696821	up
gene-CTSK	941	808	851	732	1290	2251	1370	1352	22.8374	16.1679	17.3903	14.1322	27.9351	52.6988	28.9231	32.5723	0.00175001978689429	0.981911357561843	up
gene-ANKRD2	90	240	226	40	44	26	47	46	1.48825	3.29169	3.17154	0.524273	0.642882	0.416855	0.676096	0.758843	0.00178883024190284	-1.72211	down
gene-MFAP5	1981	1498	2737	2293	3251	7030	5849	2283	20.888	13.0304	24.4533	19.3103	30.8288	71.9262	53.9526	23.8967	0.00180958760294354	1.18374677110407	up
gene-FBLN7	31	79	18	63	21	596	122	134	0.377911	0.802897	0.185924	0.618328	0.226802	7.1508	1.31007	1.6506	0.00222900635563321	2.3559951186156	up
gene-SIM2	50	112	105	151	99	99	2445	50	0.203147	0.375046	0.360096	0.489387	0.360153	0.389666	8.67511	0.199963	0.00232360834651435	2.73426143473057	up
gene-CHAD	2725	1404	1893	2209	3160	7574	5468	2610	39.1987	16.6981	22.96	25.3105	40.6551	105.204	68.7547	37.2901	0.00240092602439667	1.22306280085632	up
gene-LOC107052719	601	29	22	6	5	1137	1650	13716	7.12826	0.274306	0.213684	0.0532	0.042373	13.0127	17.0291	167.398	0.00245224674488431	4.5238009444823	up
gene-COL6A2	12163	8295	8699	11071	19125	27580	19840	13957	89.6113	50.3565	53.953	64.853	125.673	195.915	127.031	101.982	0.00246454106981864	1.04347673143892	up
gene-THBS4	24	73	31	39	25	589	36	140	0.234118	0.610465	0.254078	0.298415	0.214111	5.75084	0.302435	1.4205	0.00250951849883433	2.43931792269013	up
gene-COL6A3	4846	4823	5030	6723	9495	12260	10780	6932	16.0323	12.1333	13.4677	17.6275	27.9988	37.5161	31.246	22.8617	0.00253136090693736	0.952341212033743	up
gene-FBN1	1872	3091	2823	2924	3664	8027	7582	2389	6.11057	8.31552	7.76226	7.58962	10.6667	25.2831	21.5114	7.7341	0.00274533037350863	1.11881670176766	up
gene-LOXL2	1347	1244	1078	1397	1888	4632	1779	1936	11.6879	8.89945	7.87572	9.64085	14.6227	38.7945	13.4237	16.6724	0.00292661571388397	1.09691321446778	up
gene-MNS1	103	87	106	105	30	28	51	37	0.283062	0.406146	0.733529	0.230423	0.073469	0.072368	0.300303	0.098805	0.00293161811697259	-1.39494	down
gene-DAPK2	327	337	305	393	908	570	561	501	2.92248	2.39745	2.19357	2.74808	7.18292	4.84932	4.18926	4.19893	0.00296953686406917	0.959273595605314	up
gene-KY	64	0	146	145	512	301	3583	9	0.634605	0	1.22832	1.15512	4.5845	2.91434	31.2733	0.083757	0.00299864132065886	3.6245515272075	up
gene-PTGES	169	379	328	398	479	1113	696	327	3.68593	7.13562	6.60404	7.25184	9.73394	24.61	13.38	7.33598	0.00315157059298859	1.16665974513687	up
gene-DACT1	147	278	360	151	434	1065	373	265	1.63409	2.55235	3.38498	1.33949	4.3204	11.4642	3.61385	2.93427	0.00332141153562216	1.33603510588772	up
gene-CFTR	307	1021	502	111	188	171	191	86	1.83238	5.04942	2.51785	0.521487	0.994811	0.982567	0.98599	0.508298	0.0039147529928285	-1.46374	down
gene-RGCC	1041	10150	1947	3779	527	1740	522	1781	17.197	138.271	27.139	49.6472	7.75218	27.6999	7.49134	29.1544	0.00400973937261951	-1.64456	down
gene-SERPINF1	2845	1029	2592	4516	5311	13585	6073	3246	53.3005	13.9107	38.6364	63.0245	84.5736	254.934	98.7068	62.1375	0.00402455548508282	1.41044902343737	up
gene-SBK2	34	8	70	8	5	92	832	48	0.299159	0.051237	0.517789	0.051415	0.039399	0.780564	6.41863	0.416282	0.00433804011492024	3.02309465032734	up
gene-LRRC17	22	49	79	37	103	139	259	36	0.158799	0.289736	0.619869	0.21422	1.14817	1.5705	2.11924	0.25744	0.00475535418084566	1.62773978553647	up
gene-LOC107051274	226	704	496	185	3577	1011	257	312	17.8994	45.9353	33.0374	11.6348	252.86	77.2555	17.6621	24.4819	0.00492633234900359	1.7915516777913	up
gene-PI16	186	206	222	267	370	308	1136	238	1.57975	1.20584	1.6124	1.62517	2.87173	2.66833	8.70723	2.0491	0.0050489401871071	1.26429362227781	up
gene-RET	77	155	62	47	266	250	192	107	0.450824	0.504606	0.205769	0.148044	1.64012	1.54493	1.22515	0.416538	0.00508626913848644	1.35720940036797	up
gene-C10H15orf40	547	751	937	789	354	436	397	402	9.82024	11.2336	14.3458	11.3982	5.72183	7.63691	6.23445	7.17888	0.00533503112997293	-0.820044	down
gene-HHLA2	37	47	96	42	91	141	169	113	0.407432	0.43408	0.920722	0.371106	0.937819	1.57569	1.66257	1.30836	0.0054555472759688	1.32180443120435	up
gene-EDIL3	43	178	238	83	98	820	359	215	0.236653	0.820233	1.12175	0.397657	0.488086	4.44238	1.7468	1.19436	0.00554803599829671	1.65779482353008	up
gene-SDK2	33	83	47	89	120	360	136	63	0.125264	0.264392	0.153994	0.274167	0.425844	1.4725	0.459515	0.247582	0.00560901894741034	1.56540180426994	up
Gallus_gallus_newGene_2904	48	217	128	99	40	49	45	38	0.647456	2.42639	1.46216	1.0638	0.480884	0.634317	0.67313	0.500978	0.00610371459862102	-1.3482	down
gene-TNX	570	486	702	937	1105	1358	1881	642	1.99536	1.40296	2.06896	2.61099	3.45319	4.58366	5.72387	2.23261	0.00629715179846725	0.943636447496045	up
gene-FBLN2	1071	1072	1601	1177	1800	3318	3172	984	5.17418	4.27578	6.52354	4.52744	7.77693	15.4667	13.3221	4.70178	0.00662445468014354	0.991440991583929	up
gene-LOC422171	879	789	1650	1031	1791	2629	2844	925	3.59191	2.71834	5.81148	3.42887	6.68069	10.5988	10.3393	3.73433	0.00675222326375595	0.990146025151313	up
gene-C1QTNF6	86	37	94	165	254	606	303	46	0.69467	0.244559	0.640238	1.05995	1.83082	4.74145	2.12975	0.365756	0.00695576014204961	1.71393286617272	up
gene-GRIA1	58	191	130	33	40	14	23	46	0.161101	0.4484	0.310553	0.072526	0.097323	0.036294	0.055587	0.130452	0.007126118702612	-1.57801	down
gene-PTGFRN	691	701	683	960	1276	1494	1621	751	3.38499	2.82768	2.81531	3.73673	5.57127	7.0546	6.89816	3.64845	0.00751893712557917	0.822848426317101	up
gene-LCAT	137	436	632	738	990	920	1602	452	2.19267	5.78293	8.56756	9.44661	14.2175	14.2861	22.4266	7.21223	0.00760577752059289	1.14241422740426	up
gene-PLXDC1	722	728	1035	1111	1782	2267	1974	619	5.72771	4.75869	6.91053	7.00939	12.6175	17.3507	13.6146	4.85846	0.00776611967324727	0.956325205863736	up
gene-MRC2	1915	1716	1582	2193	3053	6201	3257	1708	10.9383	8.07681	7.60606	9.9605	15.5522	34.1478	16.1689	9.67484	0.00790100116001046	1.00851788519736	up
gene-TET2	1168	2020	842	1039	3315	1383	2952	1547	2.93628	5.44413	2.31757	2.34157	9.17817	4.40163	6.56465	4.64139	0.00808065002135018	0.929085846282531	up
gene-COL3A1	17166	7393	15556	17884	26596	42208	45282	12096	96.4051	34.2089	73.5449	79.8556	133.225	228.576	221.02	67.3673	0.00812331331627654	1.14162968341012	up
gene-ANGPTL5	0	42	52	36	4	600	89	96	0	0.556804	0.697293	0.457771	0.046211	9.31363	1.23395	1.52603	0.00818143330854471	2.84430864427268	up
Gallus_gallus_newGene_1488	46	63	100	36	110	81	78	386	0.69419	0.915167	0.927	0.305918	1.13898	0.848392	0.86776	7.40642	0.00840383887393523	1.57087047722006	up
gene-LOC771545	160	130	171	186	243	398	322	275	2.92111	1.9418	2.61655	2.68786	3.95972	6.99559	5.10579	4.95844	0.00912258855880002	1.00875688928816	up
gene-MAP3K7CL	359	324	190	434	657	377	1069	491	5.23611	5.14981	2.77047	4.83549	8.31975	6.20981	14.0862	6.93776	0.00932245268851036	1.01518228577882	up
gene-BFSP1	41	88	71	104	223	193	91	142	0.233093	0.584906	0.338946	0.469797	1.71193	1.06143	0.710412	0.801942	0.00940643651683115	1.21303151897684	up
gene-OLFML1	584	492	485	464	806	497	1043	1244	3.52389	2.44349	2.46508	2.22826	4.33799	2.89173	5.47204	7.45296	0.00951502762829413	0.883848221630274	up
gene-COL5A2	2242	2004	2631	3080	4822	6242	5395	1829	11.2976	8.31798	11.1683	12.3418	21.6963	30.3317	23.6517	9.13738	0.0101625770181741	0.937861657140294	up
gene-ECM2	524	631	1149	1195	1449	2808	1523	726	3.75133	3.69177	6.89505	6.73777	9.16053	19.6718	9.41364	5.11913	0.0101706761510202	1.00149334867097	up
gene-ADGRG2	41	194	52	59	71	262	109	463	0.201627	0.792727	0.217178	0.230498	0.311045	1.25423	0.470029	2.28209	0.0102388084306854	1.60783465591775	up
gene-TMEM200B	85	148	147	112	337	455	201	85	0.390925	0.535843	0.557719	0.401168	1.41769	1.98567	0.805749	0.336257	0.0103182429228902	1.24187123625495	up
gene-AGBL1	17	22	56	53	144	115	85	34	0.091878	0.09749	0.258617	0.23336	0.744735	0.624724	0.408464	0.184679	0.0103372926877341	1.44313618741932	up
gene-INHA	248	108	219	31	15	20	18	100	7.77225	2.78485	5.77129	0.755283	0.405877	0.576129	0.487495	3.09757	0.0103420724726771	-1.91524	down
gene-FAP	204	116	354	271	266	932	515	319	2.03468	0.950719	2.96754	2.14935	2.36828	8.96888	4.46849	3.15439	0.0104929927543351	1.19353229038324	up
gene-CAPN2	199	285	344	243	380	521	505	391	2.23292	2.63269	3.24776	2.16875	3.80084	5.63724	4.92761	4.34408	0.0105191513651522	0.853485699054444	up
gene-LOC101748153	77	19	75	28	27	324	276	79	0.271242	0.055305	0.222193	0.078677	0.085339	1.11069	0.853462	0.27822	0.0106243314602392	1.84487352135337	up
Gallus_gallus_newGene_1111	27	29	24	72	26	393	64	51	0.592811	0.514016	0.445853	1.25431	0.508211	8.36615	1.22064	1.10192	0.0111935860562848	1.93240706078282	up
Gallus_gallus_newGene_1000	40	36	44	34	142	66	74	63	0.733678	0.53983	0.673377	0.490457	2.34165	1.17559	1.18881	1.14124	0.0119471911945686	1.21446319614541	up
gene-CREB3L1	156	323	337	372	468	639	567	337	1.1095	1.90105	2.02308	2.10733	2.97368	4.39702	3.51902	2.38315	0.0121572361754655	0.877925570445951	up
gene-TPPP3	226	169	115	222	293	377	453	309	5.88545	3.63251	2.52911	4.61141	6.82636	9.48918	10.2833	7.99087	0.01220152961347	1.0043226812272	up
gene-SERPINF2	40	54	52	57	67	188	122	70	0.527283	0.581256	0.573177	0.594178	0.790676	2.40582	1.40412	0.92128	0.0122353557586089	1.24167639232954	up
gene-JCHAIN	290	1087	660	264	2267	1725	601	376	5.24522	16.2069	10.0607	3.80001	36.6039	30.0967	9.45021	6.74269	0.0122548235757492	1.2607411715274	up
gene-PLTP	80	73	76	65	125	288	149	87	1.41842	1.02275	1.08749	0.893918	1.93705	4.75357	2.22207	1.46124	0.0129312204133418	1.21739267073447	up
gene-CCDC80	1130	1158	1803	2263	2449	4707	3955	1049	8.37028	7.07361	11.2528	13.3367	16.1922	33.6376	25.4803	7.70893	0.0130263994626641	1.01715493863764	up
gene-LURAP1	352	380	545	380	878	764	657	417	5.59387	4.96383	7.28367	4.80119	12.4359	11.6945	9.06161	6.56734	0.0132556349629024	0.791394263865875	up
gene-AEBP1	1455	1670	1927	1465	2171	4089	2543	1769	11.5821	10.9543	12.9169	9.27294	15.4179	31.3982	17.5959	13.9733	0.0134221821064454	0.792802844770446	up
gene-KLF-4	1093	1471	1579	2065	971	738	1229	613	13.5936	15.0774	16.5371	20.429	10.7746	8.84764	13.2894	7.55831	0.0135283708089533	-0.728678	down
gene-COL5A1	1711	1998	2319	2627	3519	4902	3755	2007	6.43417	6.19294	7.32705	7.85566	11.8048	17.7775	12.2754	7.48412	0.0140013936649559	0.79754643908501	up
gene-NR4A2	1783	200	170	468	113	102	290	355	15.9766	1.44942	1.25791	3.59223	0.986436	0.864817	2.44119	3.26327	0.0142005371813509	-1.7186	down
gene-SCX	4	109	5	59	8	904	33	75	0.109225	2.47793	0.099542	1.28662	0.175196	24.2316	0.783996	2.05826	0.0147153398691479	2.79149214122633	up
gene-LAMA3	636	775	1145	978	514	602	503	377	1.80334	1.81184	2.73252	2.20448	1.31262	1.64545	1.24026	1.05909	0.0150589969097458	-0.726958	down
gene-KPNA2	85	68	82	32	228	111	152	104	1.23733	0.811609	1.02685	0.364475	3.00522	1.57868	1.94043	1.50552	0.0152856750294602	1.19074995476082	up
gene-SPARC	14539	10660	15354	14517	23378	37429	23491	12599	449.036	271.286	399.236	356.496	643.967	1114.53	630.521	385.907	0.0155668704241504	0.874505918254345	up
gene-C14orf180	418	533	487	119	808	921	903	369	5.65702	6.02418	5.62944	1.22184	9.91152	12.1998	10.7327	4.87591	0.0156336293839847	1.02389	up
gene-ABHD6	292	479	420	289	564	561	603	554	3.89575	5.19974	4.66422	3.08678	6.60512	7.1499	6.96799	7.29755	0.0156736240767711	0.73256667147985	up
gene-COL13A1	15	25	68	74	54	382	47	65	0.133508	0.183906	0.497572	0.510055	0.410766	3.25094	0.356837	0.559088	0.0157195445784304	1.75419405345074	up
gene-LOC770936	76	94	55	76	125	212	336	47	0.573402	0.582863	0.345473	0.455108	0.843997	1.54613	2.21141	0.353036	0.015814150736465	1.30891810187027	up
gene-SCARF2	430	635	708	810	1058	1564	1098	507	3.28407	4.00152	4.55513	4.92007	7.21557	11.5361	7.29758	3.84605	0.0167746294462302	0.810182981459923	up
gene-LOC425238	1756	970	552	346	315	451	637	250	50.8318	23.1447	13.4447	7.94796	8.10972	12.5805	16.018	7.16645	0.0167980608293555	-1.16116	down
gene-DUSP1	2664	2918	1507	2542	1410	1451	1409	1269	44.2585	39.9481	21.0794	33.5809	20.8821	23.2366	20.3383	20.9069	0.0172606533261412	-0.736284	down
gene-MMP23B	105	107	111	156	166	244	337	170	0.617734	0.51561	0.546065	0.945448	1.20279	1.91328	2.04398	0.984411	0.0172627495784742	1.00505258349186	up
gene-P4HA3	37	83	92	61	120	321	137	44	0.48894	0.912041	1.03535	0.646735	1.41467	4.13916	1.57748	0.574027	0.0178268961867002	1.32770648184112	up
gene-CXCL12	306	375	747	855	1411	2049	1247	197	2.35749	2.35798	5.82377	5.69065	10.4475	15.9824	9.32195	2.25145	0.017993994662975	1.19694049675545	up
gene-DACT2	40	91	76	105	86	351	312	36	0.331121	0.619316	0.527174	0.68726	0.62948	2.80146	2.24675	0.289117	0.0180756760805197	1.4468888096091	up
gene-NTN4L	167	153	468	207	327	385	739	398	0.748109	0.565639	1.76734	0.738284	1.30946	1.66404	2.88482	1.77304	0.0182798053381446	0.988980009142569	up
gene-PPP1R17	47	154	138	90	35	57	52	31	0.654054	1.76785	1.61514	0.994122	0.432705	0.767003	0.624581	0.425309	0.0185861607248285	-1.14146	down
gene-CREB5	436	282	208	409	512	240	858	1157	1.85318	0.938929	0.707937	1.46851	1.81887	0.996393	3.45215	4.76777	0.0186842427660224	1.08600331675439	up
gene-NYX	35	68	50	72	52	86	106	252	0.065528	0.106216	0.079186	0.109354	0.088541	0.157643	0.174426	0.480637	0.0187041234862393	1.28513555427142	up
gene-PINLYP	76	37	58	68	115	75	72	331	2.52325	0.99371	1.62441	1.78974	3.40259	2.39618	2.0869	10.9294	0.01905787614059	1.37813633520916	up
gene-SMDT1	1239	1911	1885	2821	908	1295	1004	1180	31.728	40.3293	40.639	57.4347	20.7262	31.9611	22.3339	29.9661	0.0192479778208066	-0.726589	down
gene-DCX	37	22	101	110	99	320	267	43	0.073755	0.035146	0.170628	0.176339	0.177244	0.635248	0.467927	0.085099	0.019255485930405	1.5198500794584	up
gene-FKBP10	239	218	306	501	529	1129	594	224	2.64203	1.98838	2.85291	4.41283	5.22121	12.0605	5.71703	2.46116	0.0194024569590824	1.05137694616642	up
gene-CERCAM	159	267	302	292	417	707	580	164	1.84195	2.71543	3.21052	2.91962	4.68811	8.47731	6.29216	2.0554	0.0194357667760393	0.977132539976969	up
gene-CNTNAP1	162	144	159	201	256	552	321	157	1.04533	0.76875	0.864289	1.03253	1.48077	3.4535	1.80667	1.00973	0.0196364111459398	1.02162056925804	up
gene-CPXM2	57	78	156	89	105	707	88	90	0.330503	0.371799	0.765084	0.409938	0.543871	3.97158	0.441989	0.517009	0.019812484408161	1.53907748715124	up
gene-GJB6	52	54	9	530	57	16	53	28	0.760089	0.647082	0.098526	6.27287	0.741325	0.219593	0.680517	0.399079	0.0199953514796038	-2.02182	down
gene-FREM2	53	39	58	44	27	194	224	57	0.126554	0.075868	0.116176	0.08329	0.057278	0.447301	0.465008	0.135244	0.0200908956078907	1.42894194875504	up
gene-OPCML	43	29	58	99	153	221	229	19	0.286792	0.160451	0.383957	0.613354	1.09905	1.65874	1.53845	0.122448	0.0202174991539594	1.48876726301221	up
gene-CD200R1	51	64	90	105	161	137	114	177	0.778359	0.992421	1.33887	1.47794	2.53921	2.35584	1.76107	3.13585	0.0203532189279903	1.0300704689468	up
gene-SMAD7B	107	394	160	43	33	44	58	101	1.27566	3.90778	1.59974	0.404674	0.344003	0.50052	0.594418	1.18289	0.0209702175755276	-1.38618	down
gene-PERP2	34	101	163	71	79	237	248	186	0.614977	1.5065	2.4884	1.01918	1.28303	4.15583	3.90968	3.35947	0.020974338553025	1.18615529634289	up
gene-NRAP	4628	8468	9011	10178	15568	6470	17219	12796	25.2446	38.155	41.423	44.3336	76.051	34.2109	82.0194	69.2196	0.0211859702739265	0.786230919131039	up
gene-PROM1	39	41	25	14	40	37	49	184	0.264008	0.231004	0.141771	0.072607	0.244026	0.26444	0.292571	1.32011	0.0213619270412417	1.48101453550122	up
gene-GIPC3	132	141	158	137	73	75	7	55	1.24966	1.10128	1.26279	1.02931	0.616527	0.681703	0.050679	0.517499	0.021460449061021	-1.3343	down
gene-RAB10L	122	70	67	50	160	114	127	284	2.73756	1.23152	1.2627	0.782738	3.0714	2.2185	2.23527	6.35963	0.0216441556519271	1.18247855409789	up
gene-ACKR4	1446	1180	891	523	519	218	574	733	18.2383	12.2698	9.46685	5.24024	5.83282	2.65137	6.29116	9.16592	0.0216947122807443	-0.945013	down
gene-COTL1	1319	767	1298	1495	2416	1978	1564	1970	95.4934	45.7443	79.1281	86.0623	156.001	138.108	98.4298	141.44	0.0223730111211675	0.749681482336323	up
gene-ART7C	87	111	18	110	164	365	137	111	1.05947	1.11929	0.185645	1.07266	1.79668	4.32188	1.46157	1.34235	0.0227154476953822	1.33044321980103	up
gene-PKIB	54	27	60	68	164	94	96	89	1.5528	0.648838	1.31033	1.45181	3.93846	2.5907	2.18301	2.38023	0.0227345128848741	1.12212544728941	up
gene-DBX2	42	51	46	70	113	141	96	64	0.445571	0.48971	0.424022	0.64745	1.06521	1.458	0.870894	0.70383	0.0228386839968823	1.06808565340841	up
gene-LOC422147	103	91	220	100	238	355	196	178	1.43403	1.04611	2.5779	1.10732	2.95624	4.77297	2.36886	2.45483	0.0230197863904168	1.01301911702707	up
gene-FAM167A	29	133	78	48	10	39	38	15	0.219412	0.836078	0.495645	0.287026	0.062868	0.282371	0.251631	0.106129	0.0236799315726995	-1.32264	down
gene-ENTPD2	976	407	1219	1384	1595	2521	2861	745	12.1858	4.18247	12.813	13.7423	17.759	30.3433	31.0459	9.21744	0.0238037963981915	0.990404766505849	up
gene-FMNL1	943	535	685	743	1297	830	965	1803	6.19812	2.89866	3.78855	3.88461	7.60513	5.25597	5.50916	11.7586	0.023824652097194	0.794256080738566	up
Gallus_gallus_newGene_1942	34	148	68	63	14	23	62	14	0.34991	1.25185	0.583506	0.513745	0.12789	0.225261	0.551651	0.139213	0.0240028945039984	-1.32982	down
gene-RAB42	459	524	517	545	424	241	301	192	3.29884	3.10449	3.12722	3.1103	2.71903	1.66451	1.87956	1.36286	0.0241109217440077	-0.757627	down
Gallus_gallus_newGene_2615	59	92	155	89	289	58	210	251	0.545139	0.686412	1.32917	0.646288	2.5308	0.505484	1.87321	2.33819	0.0243285916529334	1.13600617643884	up
gene-FSTL1	5229	3554	5584	5345	7214	11725	8664	4958	39.0392	21.8641	35.1009	31.7285	48.0387	84.4062	56.2189	36.716	0.0245525256236477	0.780950127646146	up
gene-CHODL	41	107	62	62	24	575	65	99	0.934185	2.07018	1.25205	1.15841	0.440482	12.4949	1.4778	2.3093	0.0248725347507021	1.67426175057035	up
gene-KCNG1	9	38	15	33	0	334	38	37	0.027785	0.118367	0.039276	0.081754	0	1.07798	0.1046	0.117379	0.0252651434919288	2.30288899332822	up
gene-NACAD	59	163	88	227	80	56	40	50	0.341183	0.79467	0.437789	1.06055	0.418164	0.313596	0.203645	0.286535	0.0253011490298436	-1.12877	down
Gallus_gallus_newGene_3093	25	20	28	54	93	83	79	29	0.562595	0.352191	0.507811	0.94986	1.89457	1.81082	1.58794	0.639429	0.0258567614809239	1.21173567373384	up
gene-SSH2	393	4064	1687	2374	824	1224	1095	584	1.79548	15.3363	6.50416	8.65091	3.37634	5.4073	4.36015	2.64999	0.0262002086607296	-1.00847	down
gene-OLFML2B	1990	1336	1489	2580	3327	4626	3820	1341	20.1896	11.1704	12.724	20.8208	30.1116	45.2625	33.696	13.499	0.0267384187224107	0.86311451024329	up
gene-ARX	154	343	429	407	265	181	74	62	2.55876	4.7212	6.02012	5.39314	3.93449	2.88588	1.06767	1.00319	0.0267391543917118	-1.08066	down
gene-COMP	6874	6175	4719	6142	8817	13170	5242	12641	72.9108	53.9781	42.1374	51.8	83.4166	134.694	48.322	132.991	0.0268688763862824	0.817283267385281	up
gene-C5NT1AL	131	116	160	117	287	260	389	88	1.99716	1.49596	2.06669	1.44827	3.94785	3.92421	5.22252	1.35967	0.0270622690509647	1.01170583230533	up
gene-ARHGAP25	255	220	287	322	470	367	494	411	2.27162	1.59938	2.21135	2.33472	3.73823	3.19298	3.90357	3.75682	0.0271933659475974	0.747230818564282	up
gene-ALDH1A1	132	83	77	264	589	302	310	84	1.88731	0.97326	0.92559	3.00051	7.4546	4.11754	3.85047	1.18913	0.0280316656336635	1.21892001334804	up
gene-PODN	2431	1991	4603	3088	4224	5274	9535	2248	10.2102	6.62235	15.7481	10.0412	15.7324	20.9896	34.0225	9.19093	0.0290272712825511	0.874770199664754	up
Gallus_gallus_newGene_940	166	54	73	59	33	44	9	49	3.83878	1.04847	1.14493	1.13164	0.541074	1.24128	0.102825	0.739923	0.0291424199363594	-1.37301	down
gene-CILP2	231	517	27	102	38	2529	63	749	1.0946	2.021	0.107091	0.383457	0.158902	11.571	0.259268	3.52266	0.029206883614034	2.12569219631031	up
gene-MUC13	70	46	83	19	40	98	223	158	0.711529	0.382097	0.709049	0.148071	0.357907	0.968355	2.03118	1.60498	0.0292184154296552	1.3073935839066	up
gene-GATA5	62	33	67	74	16	35	19	29	0.896368	0.390446	0.843779	0.85149	0.197014	0.486381	0.231213	0.408579	0.0293840230554928	-1.17597	down
gene-ENAH	2031	3027	2546	2254	5133	2253	3456	3890	13.093	15.6081	13.2516	11.1758	28.1087	13.4562	18.4701	23.7856	0.0295538308289822	0.668014140906036	up
gene-SLC6A1	87	48	127	46	20	31	56	22	0.607059	0.275371	0.747352	0.250289	0.120406	0.202853	0.326017	0.143555	0.0296179588600717	-1.20409	down
gene-TNFAIP8L3	286	314	712	524	808	846	1290	276	2.72887	2.46816	5.73124	3.98221	6.88597	7.79103	10.7167	2.61412	0.029864945875366	0.889149530978524	up
gene-UXT	692	1053	1012	972	596	513	470	680	28.1716	35.3311	34.6901	31.4574	21.6121	20.1301	16.6061	27.4559	0.0301311370962269	-0.61274	down
gene-EDAR	71	133	197	2	46	14	23	31	0.543089	0.82819	1.3109	0.012154	0.306088	0.102394	0.151428	0.229642	0.0302660072385437	-1.69061	down
gene-BG8	87	170	170	59	49	48	86	31	1.50371	2.42478	2.46635	0.801022	0.751366	0.791806	1.2852	0.518994	0.030365455587613	-1.0743	down
gene-DNAJC6	204	1039	254	278	160	151	254	219	1.19097	5.09572	1.2455	1.29194	0.86062	0.845036	1.28778	1.26433	0.030636071191158	-1.00407	down
gene-HAPLN3	114	125	231	198	210	568	349	133	2.01571	1.82421	3.44106	2.79469	3.32666	9.71732	5.38418	2.33935	0.0306849619795805	1.0192254237237	up
gene-TEC	497	806	678	466	442	354	318	320	4.62729	6.13486	5.2991	3.44137	3.65549	3.16288	2.55469	2.95511	0.0306891810105445	-0.667727	down
gene-COL12A1	303	1938	546	396	421	5357	367	1597	0.909302	4.44635	1.53072	1.00423	1.15667	17.1018	0.983646	5.49778	0.0308064311597545	1.53518519178052	up
gene-CFAP100	78	161	85	27	6	33	35	48	1.04223	1.79133	0.946981	0.270749	0.063661	0.424883	0.398276	0.62937	0.0308684134221875	-1.3719	down
gene-UBE3D	57	141	482	131	67	107	56	78	0.340871	0.69665	2.44645	0.665684	0.355175	0.72141	0.292341	0.515215	0.03088267765221	-1.21951	down
gene-TGFBI	1327	794	1472	1230	1710	1772	1294	3127	13.5737	6.69149	12.677	10.0028	15.6028	17.4793	11.5038	31.7298	0.0310038132356041	0.788172062818556	up
gene-PTGS2	887	614	177	253	103	89	104	446	6.6022	3.65544	1.09748	1.47294	0.682309	0.61388	0.63136	3.29013	0.0311035339768365	-1.34044	down
gene-CCDC85A	704	734	779	1246	642	537	491	403	6.32764	5.45593	5.92166	9.0008	5.17912	4.63938	3.83449	3.58646	0.0311585554990564	-0.669203	down
gene-SPHK1	2117	444	251	1064	301	233	266	807	30.9632	5.34618	3.08361	12.3682	3.91722	3.28522	3.37009	11.7009	0.0313521029639576	-1.31278	down
gene-SLC45A3	31	35	61	13	49	96	54	91	0.074442	0.068878	0.130802	0.02358	0.106079	0.329583	0.116097	0.218706	0.0315261055567631	1.17376642019502	up
gene-MARCO	271	48	61	83	306	236	68	745	4.76809	0.688276	0.899029	1.15998	4.79047	4.00322	1.02644	12.9917	0.0322187137599578	1.51295762763943	up
gene-POSTN	3606	224	269	1268	4286	6380	1434	5101	29.0206	1.3436	1.77172	8.19486	29.1333	48.9203	9.71494	39.8978	0.0322298680458999	1.58092003600069	up
gene-MXRA8	494	454	977	866	803	2290	1092	589	8.88232	6.74871	14.8525	12.4018	12.9199	39.8817	17.1231	10.5559	0.0324766795193278	0.879621590410362	up
gene-LOC112530140	46	328	49	4	3	1	17	54	0.58439	3.42603	0.516469	0.031929	0.030224	0.008413	0.184432	0.676144	0.0330939464342327	-2.24129	down
gene-CAPN6	1555	1065	1938	939	1321	2283	2867	2353	5.58941	3.1489	5.87235	2.68092	4.23884	7.92018	8.96132	8.38814	0.0332334317242186	0.748947663837371	up
gene-LHFP	571	695	592	573	947	1361	609	734	8.82555	8.84644	7.7019	7.04067	13.0567	20.2839	8.17208	11.2542	0.0332511444169512	0.681287722107179	up
gene-C1H2ORF40	344	350	342	279	546	1048	395	276	13.6671	11.475	11.4744	8.82038	19.4159	40.2831	13.6249	10.9162	0.0333012635066976	0.8670502814752	up
gene-TMEM27	2	0	9	71	103	65	70	63	0.020228	0	0.078194	0.604973	0.980075	0.669692	0.648998	0.657618	0.0337120135521187	1.94534594479261	up
gene-S100A9	1114	128	24	143	85	53	37	11708	59.7693	5.6496	1.06924	6.07307	4.0264	2.69486	1.68014	623.105	0.0338425269924746	3.01076208769027	up
gene-C1QTNF2	85	75	217	262	333	592	451	54	1.05262	0.767222	2.26277	2.58047	3.68484	7.07924	4.85674	0.663341	0.0339107899725601	1.24704	up
Gallus_gallus_newGene_152	117	33	121	67	75	316	200	162	1.19895	0.25074	0.77096	0.417026	0.63644	2.25973	1.40568	1.68682	0.034214831338833	1.19854268285181	up
gene-LOC107056877	53	166	73	328	58	93	58	38	2.32781	6.00481	2.6732	11.4452	2.26112	3.90268	2.21111	1.62057	0.0350427191298664	-1.20381	down
gene-C3orf70	221	218	382	329	428	645	327	428	1.73808	1.41651	2.53608	2.06488	3.0116	4.90738	2.23989	3.34938	0.035088823367452	0.771934090973059	up
gene-SOD3	326	138	312	354	517	479	615	351	7.72748	2.68375	6.22896	6.665	10.9233	10.9408	12.6663	8.24298	0.0353120028474436	0.82110313851465	up
gene-RFTN1	490	364	631	452	917	625	696	687	3.93539	2.41261	4.26879	2.88614	6.57521	4.8414	4.86222	5.47606	0.0353733457746219	0.654929465671925	up
gene-GCG	173	41	135	78	138	313	213	249	1.10678	0.203697	0.693602	0.376639	0.749647	1.84212	1.15119	1.61168	0.0353963436639015	1.11390222713932	up
gene-LOC769646	74	38	34	45	67	53	64	279	1.38671	0.694841	0.627408	0.823807	1.37426	1.23836	0.912721	4.11238	0.0356197667389359	1.32934381275386	up
gene-KIF4A	40	24	45	16	102	50	89	33	0.269147	0.135667	0.25765	0.087761	0.631708	0.330363	0.530969	0.226149	0.0359787796363589	1.15178621209736	up
gene-CD2	43	48	89	83	144	126	99	107	0.525107	0.478378	0.914558	0.804218	1.56436	1.48349	1.04803	1.28719	0.0363323433506293	0.952245394850208	up
gene-COLEC12	760	607	1178	893	1447	1429	1455	797	9.01393	5.93301	11.7563	8.41631	15.3015	16.3385	14.996	9.37472	0.0373495394482944	0.643417306153222	up
gene-CD164L2	191	86	58	167	65	200	547	383	4.03093	1.5181	0.959412	2.76076	1.22275	3.81814	9.98881	7.97883	0.0374209961437921	1.25141950070289	up
gene-PTPN7	193	242	272	251	526	404	323	254	3.11121	3.15665	3.65013	3.18127	7.44115	6.26509	4.52315	3.96041	0.0376743007846505	0.736153998137791	up
gene-BLK	171	194	356	232	524	309	331	347	2.34391	2.23543	4.18111	2.53008	6.55146	4.12521	3.98215	4.83695	0.037680013655177	0.756691076312812	up
gene-C15orf39	211	150	172	164	231	288	299	360	1.92593	1.12181	1.31545	1.18188	1.8822	2.52202	2.37416	3.24298	0.0376974749823053	0.814958791560883	up
gene-ITGA8	131	126	339	119	167	845	98	393	0.757835	0.914384	1.76787	0.527632	0.874819	4.99435	0.749484	2.36497	0.0379690409903483	1.22706441335867	up
gene-BBS5	521	390	294	367	787	386	700	700	6.88736	4.25586	3.28997	3.87443	9.33213	4.94679	8.08542	9.22593	0.0383514757964627	0.737760830689049	up
Gallus_gallus_newGene_2617	51	193	189	56	30	36	90	44	0.438197	1.42578	1.42453	0.458369	0.31224	0.33064	0.94688	0.370726	0.0386704258503485	-1.13396	down
gene-GSTA2	527	533	527	680	663	889	756	989	8.95918	8.29845	7.54629	9.18995	10.0555	15.9277	11.1676	19.434	0.0389438805424973	0.626902950521563	up
gene-CPE	297	376	362	389	345	1243	411	401	4.53492	4.73488	4.65931	4.73501	4.70729	18.3371	5.46659	6.09013	0.0389598480272675	0.86963170011576	up
gene-ABTB2	29	63	60	60	72	143	62	107	0.156537	0.28785	0.280254	0.262823	0.355622	0.763003	0.298781	0.588638	0.0393925319595503	1.00216597010791	up
gene-GGCT	216	1601	262	196	196	209	236	266	2.93293	17.9317	2.98971	2.11112	2.36575	2.7313	2.78177	3.58317	0.0395278773595866	-1.11402	down
gene-SCUBE2	273	41	229	292	435	568	1100	68	0.655764	0.081169	0.625101	0.558271	0.932774	1.35999	2.36471	0.161594	0.0395590399392685	1.35150619388315	up
Gallus_gallus_newGene_807	8	16	47	22	39	105	20	42	0.215276	0.293369	1.00305	0.563401	0.927952	2.8028	0.471898	1.11129	0.039806096013752	1.31132002459254	up
gene-PAMR1	15	9	57	52	20	111	172	38	0.153507	0.072121	0.49499	0.421597	0.179327	1.09843	1.54431	0.38733	0.0399108952020881	1.44711874053059	up
gene-OLFML3	668	503	800	772	1228	1553	1018	516	17.5887	10.9181	17.7431	16.1735	28.8437	39.4523	23.2999	13.4643	0.0399394550013021	0.713959860338198	up
gene-FST	186	163	138	73	172	286	259	288	2.48605	1.96952	1.561	1.00098	1.92899	3.96599	3.04171	3.8957	0.0400910497929117	0.908279738396429	up
gene-PDPN	33	44	124	72	36	340	120	105	0.453553	0.51403	1.48371	0.808344	0.449562	4.66076	1.4678	1.46722	0.0403296353268485	1.29435675137769	up
gene-LCP1	2892	1280	2898	2520	5469	2949	2428	5374	27.0365	9.74968	22.8936	18.774	45.6775	26.5884	19.7543	49.9446	0.0404298621223227	0.800200545812524	up
gene-LPIN1	986	10131	3109	2427	1311	1331	2110	2478	4.71727	39.9557	12.5788	9.25762	5.59148	6.1431	8.82255	11.7373	0.0406334316199955	-0.986572	down
gene-NTSR1	4	0	15	49	81	71	83	6	0.079679	0	0.26625	0.853181	1.58239	1.50696	1.58705	0.109366	0.040738600714735	1.8726462604023	up
gene-SYNC	193	66	155	210	480	270	402	120	2.67545	0.755425	1.80355	2.31462	5.94183	3.61871	4.84823	1.65348	0.0407923285383689	1.01922663238668	up
gene-TNMD	234	478	128	112	162	1304	168	440	6.20527	10.4387	2.85288	2.36253	3.81944	33.3335	3.87216	11.5632	0.0409158283673275	1.28446306455525	up
gene-ADAP2	107	87	120	64	173	94	107	375	1.37879	0.926323	1.30321	0.651522	1.99621	1.16922	1.19641	4.80811	0.0412482541766803	1.07710548377936	up
gene-SRPX	143	126	231	195	251	458	392	130	2.40863	1.76795	3.21874	2.60172	3.59458	7.23099	5.4672	2.22474	0.0413073254196843	0.901860276129125	up
gene-LOC769660	24	83	80	36	74	130	149	61	0.137171	0.403489	0.393941	0.167207	0.386971	0.736358	0.763418	0.35283	0.0414727512102318	1.03960770295904	up
gene-THSD7B	36	18	54	20	44	66	129	40	0.110092	0.044538	0.140612	0.047819	0.120587	0.195353	0.352698	0.120633	0.0416163686163397	1.16446867951952	up
gene-SCIN	502	349	653	655	886	799	937	623	3.32015	1.90057	3.64028	3.45021	5.23139	5.10063	5.39409	4.09206	0.0417207116725984	0.644998468934073	up
gene-RHAG	66	94	36	34	27	14	39	0	0.688093	0.916269	0.313658	0.279528	0.242605	0.131128	0.349636	0	0.0417947922892344	-1.48831	down
gene-SRPX2	116	236	106	121	199	524	166	158	1.18674	2.10187	0.908603	0.97696	1.80813	5.34601	1.46813	1.59899	0.0418963735665202	0.988225377581641	up
gene-CLMP	313	239	373	368	439	604	371	592	2.41844	1.51893	2.42143	2.26119	3.02371	4.49709	2.48957	4.53153	0.0420997596535367	0.717003401389248	up
gene-LCK	139	85	131	113	256	247	195	139	1.47887	0.720276	1.2169	0.958714	2.38384	2.52941	1.71952	1.41352	0.0424912523408748	0.878821880679527	up
Gallus_gallus_newGene_1338	98	74	15	132	42	22	16	46	5.85863	3.63845	0.72918	6.2935	2.20537	1.25158	0.80919	2.70602	0.0428075001488122	-1.29916	down
gene-COL16A1	212	253	239	124	256	730	221	257	1.20184	1.2037	1.17067	0.56049	1.29387	4.10671	1.08736	1.44589	0.0428172508964299	0.932242007497536	up
gene-C1QTNF3	655	342	708	832	1153	1053	1232	604	7.32661	3.05879	6.65556	7.37913	11.6071	11.3701	11.9782	6.59032	0.043176982652494	0.706791571970752	up
gene-ARHGAP27	180	144	206	180	293	226	280	355	1.59591	1.15644	1.65964	1.35813	2.51863	2.01658	2.2805	3.32673	0.0433256668015746	0.770531635583738	up
gene-MMP2	5007	4101	5632	5536	7388	11433	9587	3689	50.4035	34.0192	47.7328	44.312	66.3367	110.975	83.8825	36.8279	0.0433671534960845	0.722355914376524	up
gene-PTPRN	36	567	92	108	46	43	56	119	0.328586	4.39042	0.70646	0.785011	0.376653	0.380645	0.443134	1.09812	0.0437608269320846	-1.3548	down
gene-SELPLG	413	252	432	463	666	523	474	776	8.11333	4.07704	7.14419	7.22485	11.6584	9.89852	8.08188	15.1199	0.043898609067363	0.705635680855665	up
gene-ACTC1	193	124	246	302	400	634	529	98	4.33772	2.29431	4.66206	5.39721	8.01937	13.7583	10.3421	2.17617	0.0446453146941736	0.992778513224803	up
gene-LOC101747860	591	1190	1143	1265	1478	2538	2804	390	2.62191	4.11603	4.20811	4.06672	5.45158	10.3647	10.5992	1.50537	0.0452807763646034	0.885324446458067	up
gene-CYP3A4	151	61	294	91	201	244	143	634	1.80223	0.583858	2.90946	0.840544	2.0928	2.74965	1.44767	7.47451	0.0453388926002825	1.14282307401122	up
gene-GZMK	122	47	45	67	199	120	95	176	2.28001	0.720991	0.70334	0.995329	3.30871	2.15603	1.53679	3.2519	0.0455576027359472	1.06042401330541	up
gene-B3GALT2	24	45	50	57	37	15	18	5	0.089278	0.14188	0.161788	0.171261	0.126836	0.055284	0.05901	0.018075	0.0455710815061335	-1.14355	down
gene-LOC771456	380	61	412	1462	1560	3142	966	291	5.98249	0.363225	2.97771	9.21942	12.3633	28.997	7.40329	2.45345	0.0462249831961828	1.42211094461103	up
gene-LOC107049469	430	341	308	459	334	164	185	201	16.209	10.5673	9.75744	13.7347	11.2003	5.94423	6.03793	7.50328	0.0463672078415192	-0.760043	down
gene-LRP2BP	165	75	225	53	35	58	71	68	1.71184	0.616511	1.98758	0.43229	0.303193	0.581306	0.633691	0.695628	0.0465021513200098	-1.10016	down
gene-PRTG	124	352	21	135	25	21	44	119	0.30821	0.816227	0.043805	0.267499	0.054461	0.04928	0.094215	0.29306	0.0466074850809858	-1.43245	down
gene-BBOX1	961	1774	1817	2191	1540	1612	6164	1902	9.45109	14.3626	15.0257	17.1276	13.4384	15.2152	52.571	18.59	0.0468935294752156	0.82018871408383	up
gene-RFLNA	8	56	83	87	75	401	54	43	0.01741	0.101562	0.153785	0.153275	0.147995	0.857944	0.103241	0.094626	0.0470534782259321	1.48556491691752	up
gene-TMEM63C	816	3016	1493	1869	1420	1227	576	700	6.08966	18.5558	9.37966	11.0927	9.45583	8.83334	3.73636	5.18087	0.0473069283199136	-0.726307	down
gene-SLC9A3R1	340	247	331	385	619	351	409	670	5.82654	3.48712	4.78785	5.25376	9.47662	5.809	6.09352	11.4089	0.0473444862201556	0.713289102913186	up
Gallus_gallus_newGene_2609	20	172	245	65	38	61	68	14	0.715595	5.34823	7.74106	2.01896	1.19219	2.26493	2.32056	0.500852	0.0473777763093609	-1.29146	down
gene-SNX16	459	5360	600	404	388	323	395	1172	5.08912	51.6284	5.55075	3.98531	4.30687	3.31261	3.76632	13.2904	0.0474288609925681	-1.31826	down
gene-SRRM4	36	112	43	29	19	32	12	27	0.077866	0.221185	0.07349	0.05188	0.038812	0.062316	0.021093	0.068006	0.0475880354605116	-1.11743	down
gene-CD109	26	169	99	58	39	419	99	184	0.058114	0.318054	0.18909	0.104015	0.077652	0.923282	0.195718	0.416479	0.0476148679121232	1.3050929389442	up
gene-TMEM150C	363	365	302	213	533	551	508	335	2.40488	2.26434	1.71419	1.10887	3.62986	3.71206	3.57537	2.5712	0.0477777511508127	0.690917873991518	up
gene-PPP1R1A	6388	13185	13842	10285	4176	8748	5108	6788	113.48	193.013	207.012	145.271	66.1576	149.817	78.8533	119.588	0.0477919436051647	-0.667844	down
gene-KCNE4	199	146	184	118	201	225	407	273	0.960572	0.583003	0.749752	0.454116	0.866013	1.05036	1.7152	1.31252	0.0483137933458668	0.819142070520029	up
gene-MAFB	363	426	928	536	527	709	736	1501	4.22507	4.08723	9.09862	4.96065	5.47292	7.95524	7.44406	17.3344	0.049003697895309	0.760493554001203	up
gene-MCEE	321	271	296	240	121	143	237	131	3.39924	2.36471	2.64018	2.01783	1.14198	1.45875	2.17924	1.37175	0.0491446309899964	-0.785113	down
gene-INTS6L	1001	2932	1023	1419	931	1016	981	814	2.9835	8.79879	3.0902	4.2527	3.17391	3.58524	2.86107	2.75569	0.0493559704777352	-0.632583	down
gene-LOC112532140	33	27	7	19	28	62	46	49	0.243476	0.16248	0.040731	0.108382	0.185847	0.446238	0.301825	0.361559	0.0496720812941895	1.14753568244097	up
