# Supplementary material for: Identification and validation of differentially expressed genes in intramuscular fat metabolism in Guizhou yellow chickens using RNA-Seq analysis
Source: PLoS One. 2025 Jun 16;20(6):e0326128. doi: 10.1371/journal.pone.0326128 (PMC12169570; doi:10.1371/journal.pone.0326128)
Supplement: S4 Table — (XLSX) [file pone.0326128.s006.xlsx]

## Sheet: B01_B02_B03_B04_vs_A01_A02_A03_
S4 Table. Gene ontology (GO) term for DEGs.
#GO_classify1	GO_classify2	All	DE
#Total_gene		14678	200
cellular component	extracellular region	1153	61
cellular component	cell	9097	98
cellular component	nucleoid	11	0
cellular component	membrane	5460	72
cellular component	virion	15	1
cellular component	cell junction	474	13
cellular component	membrane-enclosed lumen	2162	27
cellular component	macromolecular complex	3162	37
cellular component	organelle	7012	68
cellular component	other organism	156	3
cellular component	other organism part	156	3
cellular component	extracellular region part	726	50
cellular component	organelle part	4611	49
cellular component	virion part	15	1
cellular component	membrane part	4417	59
cellular component	synapse part	491	10
cellular component	cell part	9096	98
cellular component	synapse	632	11
cellular component	supramolecular complex	575	12
molecular function	transcription factor activity, protein binding	342	4
molecular function	nucleic acid binding transcription factor activity	810	9
molecular function	catalytic activity	4869	61
molecular function	signal transducer activity	1155	19
molecular function	structural molecule activity	632	16
molecular function	transporter activity	993	11
molecular function	binding	9003	133
molecular function	electron carrier activity	55	1
molecular function	morphogen activity	3	0
molecular function	antioxidant activity	61	2
molecular function	metallochaperone activity	4	0
molecular function	protein tag	4	0
molecular function	chemoattractant activity	8	0
molecular function	translation regulator activity	23	0
molecular function	chemorepellent activity	6	0
molecular function	molecular transducer activity	1165	19
molecular function	molecular function regulator	932	16
biological process	reproduction	1223	18
biological process	cell killing	6	1
biological process	immune system process	967	22
biological process	behavior	630	9
biological process	metabolic process	6099	70
biological process	cellular process	9435	127
biological process	reproductive process	1209	18
biological process	biological adhesion	587	20
biological process	signaling	3226	47
biological process	multicellular organismal process	3841	67
biological process	developmental process	3288	68
biological process	growth	354	9
biological process	locomotion	1049	28
biological process	single-organism process	7839	114
biological process	rhythmic process	167	0
biological process	response to stimulus	4563	72
biological process	localization	3495	54
biological process	multi-organism process	1313	27
biological process	biological regulation	6981	104
biological process	cellular component organization or biogenesis	3724	62
biological process	cell aggregation	17	3
biological process	detoxification	72	2
biological process	presynaptic process involved in chemical synaptic transmission	93	2
